# Supplementary material for: Cannabinoid Receptor 2 Blockade Prevents Anti-Depressive-like Effect of Cannabidiol Acid Methyl Ester in Female WKY Rats
Source: Int J Mol Sci. 2023 Feb 14;24(4):3828. doi: 10.3390/ijms24043828 (PMC9958868; doi:10.3390/ijms24043828)
Supplement: Supplementary file 1 [file ijms-24-03828-s001.zip]

Archive with 1 entries (1 files):
- ijms-2095270-supplementary.pdf
